# Supplementary material for: The Neglected Role of Asphaltene in the Synthesis of Mesophase Pitch
Source: Molecules. 2024 Mar 27;29(7):1500. doi: 10.3390/molecules29071500 (PMC11013708; doi:10.3390/molecules29071500)
Supplement: Supplementary file 1 [file molecules-29-01500-s001.zip]

Archive with 1 entries (1 files):
- molecules-2902484-supplementary.pdf
